# Supplementary material for: Genetic variability and evolutionary diversification of membrane ABC transporters in plants
Source: BMC Plant Biol. 2015 Feb 13;15:51. doi: 10.1186/s12870-014-0323-2 (PMC4358917; doi:10.1186/s12870-014-0323-2)
Supplement: Additional file 1: Table S1. — ABC proteins identified and classified. The nomenclature of proteins within each subfamily is listed under the Human Genome Organization (HUGO) nomenclature. [file 12870_2014_323_MOESM1_ESM.xlsx]

## Sheet: Tab.S1
Subfamily	A. thaliana	O. sativa	S. lycopersicum	S. tuberosum	V. vinifera.	V. carteri	S. cerevisiae	Total
A	12	7	10	13	8	6	-	46
B	28	29	33	38	31	10	4	173
C	16	18	28	33	35	6	7	143
D	2	3	2	2	1	3	2	15
E	3	3	2	2	1	1	1	13
F	5	7	6	6	9	14	6	53
G	43	63	78	137	93	21	10	445
I	20	16	21	19	15	15	1	107
Total	129	146	180	250	193	76	31	995
