# Supplementary material for: Genetic variability and evolutionary diversification of membrane ABC transporters in plants
Source: BMC Plant Biol. 2015 Feb 13;15:51. doi: 10.1186/s12870-014-0323-2 (PMC4358917; doi:10.1186/s12870-014-0323-2)
Supplement: Additional file 2: Table S2. — List of annotated ATP-binding cassette transporter proteins. [file 12870_2014_323_MOESM2_ESM.xlsx]

## Sheet: A. thaliana
Chr	ID_gene	Subfamily
1	AT1G02520.1	B
1	AT1G02530.1	B
1	AT1G03900.1	I
1	AT1G03905.1	I
1	AT1G04120.1	C
1	AT1G10680.1	B
1	AT1G15210.1	Gpdr
1	AT1G15520.1	Gpdr
1	AT1G17840.1	Gwbc
1	AT1G19800.1	I
1	AT1G27940.1	B
1	AT1G28010.1	B
1	AT1G30400.1	C
1	AT1G30410.1	C
1	AT1G30420.1	C
1	AT1G31770.1	Gwbc
1	AT1G32500.1	I
1	AT1G51460.1	Gwbc
1	AT1G51500.1	Gwbc
1	AT1G53270.1	Gwbc
1	AT1G53390.1	Gwbc
1	AT1G54350.1	D
1	AT1G59870.1	Gpdr
1	AT1G63270.1	I
1	AT1G64550.1	F
1	AT1G65410.1	I
1	AT1G66950.1	Gpdr
1	AT1G67940.1	I
1	AT1G70610.1	B
1	AT1G71330.1	C
1	AT1G71960.1	Gwbc
2	AT2G01320.1	Gwbc
2	AT2G07680.1	C
2	AT2G07681.1	I
2	AT2G07771.2	I
2	AT2G13610.1	Gwbc
2	AT2G26910.1	Gpdr
2	AT2G28070.1	Gwbc
2	AT2G29940.1	Gpdr
2	AT2G34660.1	C
2	AT2G36380.1	Gpdr
2	AT2G36910.1	B
2	AT2G37010.1	I
2	AT2G37280.1	Gpdr
2	AT2G37300.1	I
2	AT2G37360.1	Gwbc
2	AT2G39350.1	Gwbc
2	AT2G39480.1	B
2	AT2G41700.1	A
2	AT2G41700.2	A
2	AT2G47000.1	B
2	AT2G47800.1	C
3	AT3G10670.1	I
3	AT3G13080.1	C
3	AT3G13090.1	C
3	AT3G13100.1	C
3	AT3G13220.1	Gwbc
3	AT3G13640.1	E
3	AT3G16340.1	Gwbc
3	AT3G20320.1	I
3	AT3G21090.1	Gwbc
3	AT3G21250.1	C
3	AT3G21580.1	I
3	AT3G25620.1	Gwbc
3	AT3G28345.1	B
3	AT3G28360.1	B
3	AT3G28380.1	B
3	AT3G28390.1	B
3	AT3G28415.1	B
3	AT3G28860.1	B
3	AT3G30842.1	Gpdr
3	AT3G47730.1	A
3	AT3G47740.1	A
3	AT3G47750.1	A
3	AT3G47760.1	A
3	AT3G47770.1	A
3	AT3G47780.1	A
3	AT3G47790.1	A
3	AT3G52310.1	Gwbc
3	AT3G53480.1	Gpdr
3	AT3G53510.1	Gwbc
3	AT3G54540.1	F
3	AT3G55090.1	Gwbc
3	AT3G55100.1	Gwbc
3	AT3G55110.1	Gwbc
3	AT3G55130.1	Gwbc
3	AT3G55320.1	B
3	AT3G59140.1	C
3	AT3G60160.1	C
3	AT3G60970.1	C
3	AT3G62150.1	B
3	AT3G62700.1	C
4	AT4G01820.1	B
4	AT4G01830.1	B
4	AT4G04770.1	I
4	AT4G15215.1	Gpdr
4	AT4G15230.1	Gpdr
4	AT4G15233.1	Gpdr
4	AT4G15236.1	Gpdr
4	AT4G18050.1	B
4	AT4G19210.1	E
4	AT4G25450.1	B
4	AT4G25450.2	B
4	AT4G25750.1	Gwbc
4	AT4G25960.1	B
4	AT4G27420.1	Gwbc
4	AT4G28620.1	B
4	AT4G28630.1	B
4	AT4G30300.1	E
4	AT4G33460.1	I
4	AT4G39850.1	D
5	AT5G02270.1	I
5	AT5G03910.1	B
5	AT5G06530.1	Gwbc
5	AT5G09930.1	F
5	AT5G13580.1	Gwbc
5	AT5G14100.1	I
5	AT5G19410.1	Gwbc
5	AT5G39040.1	B
5	AT5G44110.1	I
5	AT5G44316.1	I
5	AT5G46540.1	B
5	AT5G52860.1	Gwbc
5	AT5G58270.1	B
5	AT5G60740.1	Gwbc
5	AT5G60790.1	F
5	AT5G61690.1	A
5	AT5G61700.1	A
5	AT5G61730.1	A
5	AT5G61740.1	A
5	AT5G64840.1	F

## Sheet: O. sativa
Chr	ID_gene	Subfamily
1	Os01g03144.1	Gwbc
1	Os01g03650.1	I
1	Os01g07870.1	C
1	Os01g08260.1	Gpdr
1	Os01g11946.1	D
1	Os01g18670.1	B
1	Os01g24010.1	Gpdr
1	Os01g25386.1	C
1	Os01g33240.1	Gwbc
1	Os01g33260.1	Gwbc
1	Os01g34970.1	B
1	Os01g35030.1	B
1	Os01g42350.1	Gpdr
1	Os01g42370.1	Gpdr
1	Os01g42380.1	Gpdr
1	Os01g42410.1	Gpdr
1	Os01g42900.1	Gwbc
1	Os01g50080.1	B
1	Os01g50100.1	B
1	Os01g50160.1	B
1	Os01g52550.1	B
1	Os01g52560.1	Gpdr
1	Os01g56400.1	I
1	Os01g61400.1	I
1	Os01g61940.1	Gwbc
1	Os01g67580.1	C
1	Os01g68330.1	B
1	Os01g73530.1	D
1	Os01g74280.1	I
1	Os01g74470.1	B
2	Os02g01820.1	A
2	Os02g09720.1	B
2	Os02g11760.1	Gpdr
2	Os02g11960.1	A
2	Os02g17520.1	I
2	Os02g18180.1	E
2	Os02g18670.1	C
2	Os02g18700.1	C
2	Os02g21340.1	Gpdr
2	Os02g21750.1	B
2	Os02g32690.1	Gpdr
2	Os02g41920.1	Gwbc
2	Os02g46680.1	B
2	Os02g56550.1	I
2	Os02g58020.1	F
3	Os03g04920.1	C
3	Os03g06139.1	Gwbc
3	Os03g08380.1	B
3	Os03g17180.1	B
3	Os03g17350.1	Gwbc
3	Os03g17370.1	Gwbc
3	Os03g20170.1	I
3	Os03g21490.1	I
3	Os03g32630.1	F
3	Os03g46740.1	I
3	Os03g54790.1	B
3	Os03g54880.1	B
3	Os03g64200.1	Gwbc
4	Os04g11820.1	Gwbc
4	Os04g13210.1	C
4	Os04g13220.1	C
4	Os04g33700.1	C
4	Os04g38570.1	B
4	Os04g40570.1	B
4	Os04g44610.1	Gwbc
4	Os04g49890.1	C
4	Os04g49900.1	C
4	Os04g52900.1	C
4	Os04g53550.1	I
4	Os04g54930.1	B
4	Os04g56330.1	F
5	Os05g01700.1	D
5	Os05g02870.1	Gwbc
5	Os05g02890.1	Gwbc
5	Os05g04600.1	B
5	Os05g04610.1	B
5	Os05g06190.1	B
5	Os05g06510.1	I
5	Os05g10730.1	C
5	Os05g13520.1	Gwbc
5	Os05g16570.1	F
5	Os05g31080.1	Gwbc
5	Os05g31910.1	Gwbc
5	Os05g33230.1	I
5	Os05g47490.1	B
5	Os05g47500.1	B
6	Os06g03770.1	B
6	Os06g06440.1	C
6	Os06g08560.1	C
6	Os06g24460.1	Gwbc
6	Os06g30730.1	Gwbc
6	Os06g36090.1	Gpdr
6	Os06g36650.1	C
6	Os06g38950.1	A
6	Os06g40550.1	Gwbc
6	Os06g48060.1	I
6	Os06g51460.1	Gwbc
7	Os07g04660.1	Gwbc
7	Os07g18874.1	Gwbc
7	Os07g28090.1	B
7	Os07g33780.1	Gpdr
8	Os08g05690.1	B
8	Os08g05710.1	B
8	Os08g07010.1	Gwbc
8	Os08g29570.1	Gpdr
8	Os08g30740.1	A
8	Os08g30770.1	A
8	Os08g30780.1	A
8	Os08g43120.1	Gpdr
8	Os08g45010.1	F
8	Os08g45030.1	B
9	Os09g03939.1	Gwbc
9	Os09g07670.1	Gwbc
9	Os09g07700.1	Gwbc
9	Os09g16290.1	Gpdr
9	Os09g16330.1	Gpdr
9	Os09g16380.1	Gpdr
9	Os09g16449.1	Gpdr
9	Os09g16458.1	Gwbc
9	Os09g19680.1	A
9	Os09g23640.1	Gwbc
9	Os09g29660.1	Gwbc
9	Os09g29670.1	Gwbc
9	Os09g39910.1	F
10	Os10g08010.1	Gwbc
10	Os10g08014.1	Gwbc
10	Os10g13830.1	Gpdr
10	Os10g29650.1	E
10	Os10g30610.1	Gwbc
10	Os10g33630.1	I
10	Os10g35180.1	Gwbc
11	Os11g05700.1	C
11	Os11g07600.1	Gwbc
11	Os11g22350.1	Gwbc
11	Os11g29850.1	I
11	Os11g34350.1	E
11	Os11g37700.1	Gpdr
11	Os11g39020.1	F
12	Os12g13720.1	Gpdr
12	Os12g22110.1	Gwbc
12	Os12g22120.1	Gwbc
12	Os12g22284.1	Gwbc
12	Os12g32814.1	Gwbc
12	Os12g32820.1	Gpdr
12	Os12g34012.1	I
12	Os12g37580.1	C

## Sheet: S. lycopersicum
Chr	ID_gene	Subfamily
0	Solyc00g020040.1.1	I
0	Solyc00g074830.1.1	I
0	Solyc00g164680.1.1	Gwbc
0	Solyc00g233480.1.1	Gwbc
0	Solyc00g283010.1.1	C
0	Solyc00g304030.1.1	B
1	Solyc01g006720.2.1	Gwbc
1	Solyc01g080300.2.1	I
1	Solyc01g080640.2.1	C
1	Solyc01g097430.2.1	Gwbc
1	Solyc01g100250.2.1	I
1	Solyc01g100850.2.1	I
1	Solyc01g101070.2.1	Gpdr
1	Solyc01g105400.2.1	Gwbc
1	Solyc01g105450.2.1	Gwbc
2	Solyc02g044040.1.1	C
2	Solyc02g044050.1.1	C
2	Solyc02g055530.2.1	Gwbc
2	Solyc02g055540.1.1	Gwbc
2	Solyc02g068180.2.1	I
2	Solyc02g071340.1.1	B
2	Solyc02g071350.2.1	B
2	Solyc02g080440.2.1	I
2	Solyc02g081870.2.1	Gpdr
2	Solyc02g082030.2.1	I
2	Solyc02g087410.2.1	B
2	Solyc02g087870.2.1	B
3	Solyc03g005860.2.1	B
3	Solyc03g007530.2.1	C
3	Solyc03g007690.1.1	Gwbc
3	Solyc03g019760.2.1	Gwbc
3	Solyc03g026310.2.1	B
3	Solyc03g026320.2.1	B
3	Solyc03g031700.2.1	I
3	Solyc03g093650.2.1	B
3	Solyc03g113040.2.1	A
3	Solyc03g113060.2.1	A
3	Solyc03g113070.2.1	A
3	Solyc03g113080.2.1	A
3	Solyc03g113690.1.1	Gwbc
3	Solyc03g114950.2.1	B
3	Solyc03g117540.2.1	C
3	Solyc03g117810.2.1	I
3	Solyc03g120980.2.1	Gpdr
3	Solyc03g122050.1.1	B
3	Solyc03g122070.1.1	B
4	Solyc04g006960.2.1	Gwbc
4	Solyc04g010200.1.1	Gwbc
4	Solyc04g010210.1.1	Gwbc
4	Solyc04g010310.2.1	B
4	Solyc04g015970.2.1	A
4	Solyc04g025170.2.1	Gwbc
4	Solyc04g025180.2.1	Gwbc
4	Solyc04g051800.2.1	F
4	Solyc04g055120.2.1	D
4	Solyc04g056650.2.1	I
4	Solyc04g056700.1.1	Gwbc
4	Solyc04g070970.2.1	Gwbc
4	Solyc04g076170.1.1	Gwbc
5	Solyc05g008350.2.1	Gwbc
5	Solyc05g013890.1.1	B
5	Solyc05g013900.1.1	B
5	Solyc05g014380.2.1	C
5	Solyc05g014390.2.1	C
5	Solyc05g014500.1.1	C
5	Solyc05g018510.2.1	Gpdr
5	Solyc05g051530.2.1	Gwbc
5	Solyc05g051540.1.1	Gwbc
5	Solyc05g053570.2.1	Gpdr
5	Solyc05g053590.2.1	Gpdr
5	Solyc05g053600.2.1	Gpdr
5	Solyc05g053610.2.1	Gpdr
5	Solyc05g054890.2.1	Gwbc
5	Solyc05g055330.2.1	Gpdr
5	Solyc05g056470.1.1	Gwbc
6	Solyc06g005040.1.1	Gwbc
6	Solyc06g008340.2.1	I
6	Solyc06g009280.1.1	B
6	Solyc06g009290.2.1	B
6	Solyc06g036240.1.1	Gwbc
6	Solyc06g036480.1.1	C
6	Solyc06g036490.1.1	C
6	Solyc06g048540.2.1	I
6	Solyc06g065670.2.1	Gpdr
6	Solyc06g068600.2.1	I
6	Solyc06g070920.2.1	A
6	Solyc06g070930.2.1	A
6	Solyc06g070940.2.1	A
6	Solyc06g070950.1.1	A
6	Solyc06g070960.1.1	A
6	Solyc06g072090.1.1	Gwbc
6	Solyc06g072100.1.1	Gwbc
6	Solyc06g072950.1.1	B
6	Solyc06g072960.1.1	B
6	Solyc06g074940.2.1	F
6	Solyc06g074970.1.1	Gwbc
6	Solyc06g075020.2.1	Gwbc
6	Solyc06g076930.1.1	Gpdr
7	Solyc07g008340.2.1	E
7	Solyc07g008610.1.1	F
7	Solyc07g018130.1.1	B
7	Solyc07g053300.1.1	Gwbc
7	Solyc07g053310.2.1	I
7	Solyc07g062630.1.1	Gwbc
7	Solyc07g063400.2.1	Gwbc
7	Solyc07g064120.1.1	B
7	Solyc07g065320.2.1	C
7	Solyc07g065770.2.1	Gwbc
7	Solyc07g065780.1.1	Gwbc
8	Solyc08g005580.2.1	Gwbc
8	Solyc08g006880.2.1	C
8	Solyc08g007010.2.1	I
8	Solyc08g067610.2.1	Gpdr
8	Solyc08g067620.2.1	Gpdr
8	Solyc08g075360.1.1	E
8	Solyc08g075430.2.1	Gwbc
8	Solyc08g076720.2.1	B
8	Solyc08g081890.2.1	C
8	Solyc08g082850.2.1	F
9	Solyc09g005970.1.1	Gwbc
9	Solyc09g008000.2.1	Gwbc
9	Solyc09g008240.2.1	B
9	Solyc09g009910.2.1	B
9	Solyc09g042280.1.1	Gwbc
9	Solyc09g042300.1.1	Gwbc
9	Solyc09g055350.2.1	B
9	Solyc09g064440.2.1	C
9	Solyc09g066470.2.1	I
9	Solyc09g066490.2.1	I
9	Solyc09g075020.2.1	C
9	Solyc09g091670.2.1	Gpdr
9	Solyc09g098410.1.1	Gwbc
10	Solyc10g012190.1.1	F
10	Solyc10g019270.1.1	C
10	Solyc10g019280.1.1	C
10	Solyc10g024420.1.1	C
10	Solyc10g049480.1.1	Gwbc
11	Solyc11g007280.1.1	Gpdr
11	Solyc11g007290.1.1	Gpdr
11	Solyc11g007300.1.1	Gpdr
11	Solyc11g009100.1.1	Gwbc
11	Solyc11g018680.1.1	Gwbc
11	Solyc11g018690.1.1	Gwbc
11	Solyc11g028160.1.1	I
11	Solyc11g065350.1.1	Gwbc
11	Solyc11g065360.1.1	Gwbc
11	Solyc11g065710.1.1	C
11	Solyc11g065720.1.1	C
11	Solyc11g067000.1.1	Gpdr
11	Solyc11g067300.1.1	B
11	Solyc11g067310.1.1	B
11	Solyc11g069090.1.1	F
11	Solyc11g069260.1.1	I
11	Solyc11g069710.1.1	Gwbc
11	Solyc11g069820.1.1	Gwbc
12	Solyc12g010220.1.1	I
12	Solyc12g013630.1.1	Gwbc
12	Solyc12g013640.1.1	Gwbc
12	Solyc12g017420.1.1	D
12	Solyc12g019620.1.1	Gpdr
12	Solyc12g019630.1.1	Gwbc
12	Solyc12g019640.1.1	Gpdr
12	Solyc12g036120.1.1	C
12	Solyc12g036130.1.1	C
12	Solyc12g036140.1.1	C
12	Solyc12g036150.1.1	C
12	Solyc12g036160.1.1	C
12	Solyc12g044570.1.1	Gwbc
12	Solyc12g044580.1.1	Gwbc
12	Solyc12g044810.1.1	C
12	Solyc12g044820.1.1	C
12	Solyc12g049120.1.1	B
12	Solyc12g049130.1.1	B
12	Solyc12g070270.1.1	B
12	Solyc12g070280.1.1	B
12	Solyc12g098210.1.1	Gpdr
12	Solyc12g098840.1.1	B
12	Solyc12g098870.1.1	B
12	Solyc12g100180.1.1	Gpdr
12	Solyc12g100190.1.1	Gpdr

## Sheet: S. tuberosum
Chr	ID_gene	Subfamily
1	Sotub01g007280.1.1	Gwbc
1	Sotub01g013650.1.1	Gwbc
1	Sotub01g015460.1.1	Gwbc
1	Sotub01g018270.1.1	I
1	Sotub01g022370.1.1	C
1	Sotub01g022710.1.1	I
1	Sotub01g027320.1.1	Gwbc
1	Sotub01g034940.1.1	Gwbc
1	Sotub01g038070.1.1	I
1	Sotub01g038650.1.1	I
1	Sotub01g038890.1.1	Gpdr
1	Sotub01g042460.1.1	Gwbc
1	Sotub01g042480.1.1	Gwbc
1	Sotub01g042490.1.1	Gwbc
1	Sotub01g042500.1.1	Gwbc
1	Sotub01g042510.1.1	Gwbc
1	Sotub01g046550.1.1	Gwbc
2	Sotub02g006420.1.1	Gwbc
2	Sotub02g014260.1.1	I
2	Sotub02g017690.1.1	B
2	Sotub02g017700.1.1	B
2	Sotub02g021450.1.1	Gwbc
2	Sotub02g023620.1.1	I
2	Sotub02g025180.1.1	Gpdr
2	Sotub02g025340.1.1	I
2	Sotub02g027110.1.1	Gwbc
2	Sotub02g028370.1.1	Gwbc
2	Sotub02g031840.1.1	Gwbc
2	Sotub02g034980.1.1	B
2	Sotub02g035450.1.1	B
3	Sotub03g006150.1.1	B
3	Sotub03g008170.1.1	I
3	Sotub03g012000.1.1	Gwbc
3	Sotub03g012480.1.1	C
3	Sotub03g013810.1.1	C
3	Sotub03g015200.1.1	B
3	Sotub03g015210.1.1	B
3	Sotub03g020750.1.1	Gwbc
3	Sotub03g024400.1.1	Gwbc
3	Sotub03g024870.1.1	A
3	Sotub03g024880.1.1	A
3	Sotub03g024890.1.1	A
3	Sotub03g024920.1.1	A
3	Sotub03g027030.1.1	Gwbc
3	Sotub03g028480.1.1	B
3	Sotub03g031000.1.1	C
3	Sotub03g031270.1.1	I
3	Sotub03g034880.1.1	B
3	Sotub03g034900.1.1	B
3	Sotub03g035980.1.1	Gpdr
4	Sotub04g009620.1.1	B
4	Sotub04g009630.1.1	B
4	Sotub04g009640.1.1	B
4	Sotub04g009760.1.1	Gwbc
4	Sotub04g009770.1.1	Gwbc
4	Sotub04g012490.1.1	A
4	Sotub04g016430.1.1	Gwbc
4	Sotub04g017010.1.1	Gwbc
4	Sotub04g017350.1.1	Gwbc
4	Sotub04g018240.1.1	Gwbc
4	Sotub04g019940.1.1	Gwbc
4	Sotub04g019950.1.1	Gwbc
4	Sotub04g020010.1.1	I
4	Sotub04g020700.1.1	D
4	Sotub04g021060.1.1	F
4	Sotub04g023060.1.1	Gwbc
4	Sotub04g027570.1.1	Gwbc
4	Sotub04g029690.1.1	Gwbc
4	Sotub04g032350.1.1	Gwbc
4	Sotub04g032990.1.1	Gwbc
5	Sotub05g005360.1.1	Gwbc
5	Sotub05g009400.1.1	Gwbc
5	Sotub05g013810.1.1	Gwbc
5	Sotub05g014990.1.1	B
5	Sotub05g015000.1.1	B
5	Sotub05g015300.1.1	Gwbc
5	Sotub05g015450.1.1	C
5	Sotub05g015460.1.1	C
5	Sotub05g015480.1.1	C
5	Sotub05g015490.1.1	C
5	Sotub05g015550.1.1	C
5	Sotub05g016970.1.1	Gwbc
5	Sotub05g017530.1.1	Gpdr
5	Sotub05g017820.1.1	Gwbc
5	Sotub05g023990.1.1	Gwbc
5	Sotub05g024010.1.1	Gwbc
5	Sotub05g024020.1.1	Gwbc
5	Sotub05g024030.1.1	Gwbc
5	Sotub05g024040.1.1	Gwbc
5	Sotub05g024070.1.1	Gwbc
5	Sotub05g026350.1.1	Gwbc
5	Sotub05g026360.1.1	Gwbc
5	Sotub05g026370.1.1	Gwbc
5	Sotub05g026380.1.1	Gwbc
5	Sotub05g026390.1.1	Gwbc
5	Sotub05g026400.1.1	Gpdr
5	Sotub05g026410.1.1	Gpdr
5	Sotub05g026420.1.1	Gpdr
5	Sotub05g027960.1.1	Gwbc
5	Sotub05g028430.1.1	Gpdr
5	Sotub05g028440.1.1	Gpdr
5	Sotub05g029680.1.1	Gwbc
6	Sotub06g006010.1.1	Gwbc
6	Sotub06g007670.1.1	B
6	Sotub06g007680.1.1	B
6	Sotub06g012080.1.1	C
6	Sotub06g012370.1.1	Gwbc
6	Sotub06g012720.1.1	Gwbc
6	Sotub06g014250.1.1	Gwbc
6	Sotub06g014890.1.1	I
6	Sotub06g016290.1.1	C
6	Sotub06g016440.1.1	Gwbc
6	Sotub06g016450.1.1	Gpdr
6	Sotub06g016460.1.1	Gwbc
6	Sotub06g016470.1.1	Gwbc
6	Sotub06g016480.1.1	Gwbc
6	Sotub06g019570.1.1	Gwbc
6	Sotub06g024720.1.1	Gpdr
6	Sotub06g025440.1.1	I
6	Sotub06g026920.1.1	A
6	Sotub06g026930.1.1	A
6	Sotub06g026940.1.1	A
6	Sotub06g026950.1.1	A
6	Sotub06g028020.1.1	B
6	Sotub06g028030.1.1	B
6	Sotub06g028960.1.1	Gwbc
6	Sotub06g028970.1.1	Gwbc
6	Sotub06g030200.1.1	Gwbc
6	Sotub06g030640.1.1	Gwbc
6	Sotub06g030710.1.1	Gwbc
6	Sotub06g030730.1.1	F
6	Sotub06g032550.1.1	Gwbc
6	Sotub06g032710.1.1	Gpdr
6	Sotub06g034310.1.1	Gwbc
7	Sotub07g007530.1.1	Gwbc
7	Sotub07g009750.1.1	E
7	Sotub07g009990.1.1	F
7	Sotub07g014180.1.1	Gwbc
7	Sotub07g021970.1.1	Gwbc
7	Sotub07g024610.1.1	Gwbc
7	Sotub07g026140.1.1	B
7	Sotub07g026950.1.1	Gwbc
7	Sotub07g028040.1.1	Gwbc
7	Sotub07g028050.1.1	Gwbc
7	Sotub07g028560.1.1	C
8	Sotub08g006230.1.1	I
8	Sotub08g006400.1.1	C
8	Sotub08g008310.1.1	Gwbc
8	Sotub08g011760.1.1	Gwbc
8	Sotub08g014270.1.1	Gwbc
8	Sotub08g016100.1.1	Gpdr
8	Sotub08g016110.1.1	Gpdr
8	Sotub08g017020.1.1	Gwbc
8	Sotub08g020450.1.1	E
8	Sotub08g020520.1.1	Gwbc
8	Sotub08g021570.1.1	B
8	Sotub08g023520.1.1	Gwbc
8	Sotub08g025400.1.1	Gwbc
8	Sotub08g027420.1.1	F
8	Sotub08g027750.1.1	Gwbc
8	Sotub08g028510.1.1	C
9	Sotub09g006020.1.1	Gwbc
9	Sotub09g007520.1.1	Gwbc
9	Sotub09g007770.1.1	B
9	Sotub09g010160.1.1	B
9	Sotub09g015570.1.1	C
9	Sotub09g017500.1.1	B
9	Sotub09g019490.1.1	I
9	Sotub09g022070.1.1	C
9	Sotub09g023140.1.1	Gwbc
9	Sotub09g023260.1.1	Gwbc
9	Sotub09g024130.1.1	Gwbc
9	Sotub09g028040.1.1	Gpdr
9	Sotub09g028050.1.1	Gpdr
9	Sotub09g031220.1.1	Gwbc
10	Sotub10g010330.1.1	F
10	Sotub10g010580.1.1	Gwbc
10	Sotub10g010640.1.1	C
10	Sotub10g010650.1.1	C
10	Sotub10g011180.1.1	Gwbc
10	Sotub10g015040.1.1	Gwbc
10	Sotub10g016040.1.1	C
11	Sotub11g006040.1.1	Gwbc
11	Sotub11g009600.1.1	Gwbc
11	Sotub11g011460.1.1	Gpdr
11	Sotub11g011470.1.1	Gpdr
11	Sotub11g011480.1.1	Gpdr
11	Sotub11g014910.1.1	Gwbc
11	Sotub11g014920.1.1	Gwbc
11	Sotub11g018310.1.1	B
11	Sotub11g018330.1.1	I
11	Sotub11g018340.1.1	I
11	Sotub11g018350.1.1	I
11	Sotub11g020420.1.1	Gwbc
11	Sotub11g020450.1.1	C
11	Sotub11g021400.1.1	A
11	Sotub11g021410.1.1	A
11	Sotub11g021420.1.1	A
11	Sotub11g021450.1.1	A
11	Sotub11g023280.1.1	Gwbc
11	Sotub11g023290.1.1	Gwbc
11	Sotub11g023630.1.1	C
11	Sotub11g023640.1.1	C
11	Sotub11g023650.1.1	C
11	Sotub11g023660.1.1	C
11	Sotub11g023670.1.1	C
11	Sotub11g023680.1.1	C
11	Sotub11g024810.1.1	Gpdr
11	Sotub11g025130.1.1	B
11	Sotub11g025140.1.1	B
11	Sotub11g025940.1.1	F
11	Sotub11g026100.1.1	I
11	Sotub11g026670.1.1	Gwbc
11	Sotub11g026830.1.1	Gwbc
12	Sotub12g006030.1.1	Gwbc
12	Sotub12g006040.1.1	Gwbc
12	Sotub12g007650.1.1	I
12	Sotub12g013980.1.1	D
12	Sotub12g015300.1.1	B
12	Sotub12g015310.1.1	B
12	Sotub12g015590.1.1	C
12	Sotub12g015600.1.1	C
12	Sotub12g015620.1.1	C
12	Sotub12g015630.1.1	C
12	Sotub12g015640.1.1	C
12	Sotub12g015650.1.1	C
12	Sotub12g017710.1.1	Gwbc
12	Sotub12g018820.1.1	Gwbc
12	Sotub12g020340.1.1	Gpdr
12	Sotub12g020350.1.1	Gwbc
12	Sotub12g022330.1.1	Gpdr
12	Sotub12g022340.1.1	Gwbc
12	Sotub12g022360.1.1	Gwbc
12	Sotub12g022380.1.1	Gwbc
12	Sotub12g022390.1.1	Gwbc
12	Sotub12g022400.1.1	Gwbc
12	Sotub12g022700.1.1	C
12	Sotub12g023320.1.1	B
12	Sotub12g023330.1.1	B
12	Sotub12g023340.1.1	B
12	Sotub12g023350.1.1	B
12	Sotub12g023360.1.1	B
12	Sotub12g023370.1.1	B
12	Sotub12g025020.1.1	B
12	Sotub12g027270.1.1	Gwbc
12	Sotub12g029970.1.1	Gpdr
12	Sotub12g030750.1.1	B
12	Sotub12g030780.1.1	B
12	Sotub12g032470.1.1	Gpdr
12	Sotub12g032480.1.1	Gpdr

## Sheet: V. vinifera
Chr	ID_gene	Subfamily
1	GSVIVT01000580001	B
1	GSVIVT01010326001	C
1	GSVIVT01011781001	Gwbc
1	GSVIVT01011981001	Gwbc
2	GSVIVT01012988001	Gwbc
2	GSVIVT01013125001	B
2	GSVIVT01013180001	I
2	GSVIVT01019467001	C
2	GSVIVT01019469001	C
2	GSVIVT01019471001	C
2	GSVIVT01019473001	C
2	GSVIVT01019475001	C
2	GSVIVT01019476001	C
2	GSVIVT01019609001	F
2	GSVIVT01036869001	Gwbc
2	GSVIVT01036876001	E
3	GSVIVT01003144001	F
3	GSVIVT01015767001	Gwbc
3	GSVIVT01015768001	Gwbc
3	GSVIVT01015771001	Gwbc
3	GSVIVT01015822001	I
3	GSVIVT01037027001	B
4	GSVIVT01019131001	I
4	GSVIVT01026395001	Gwbc
4	GSVIVT01026484001	I
4	GSVIVT01035715001	Gpdr
4	GSVIVT01035780001	Gpdr
4	GSVIVT01035784001	Gpdr
4	GSVIVT01035785001	Gwbc
4	GSVIVT01035786001	Gpdr
5	GSVIVT01010853001	I
5	GSVIVT01017676001	Gpdr
5	GSVIVT01017696001	B
5	GSVIVT01017866001	I
5	GSVIVT01031642001	I
6	GSVIVT01024527001	B
6	GSVIVT01024743001	Gpdr
6	GSVIVT01025040001	B
6	GSVIVT01025230001	Gwbc
6	GSVIVT01031377001	Gpdr
6	GSVIVT01031378001	Gpdr
6	GSVIVT01031380001	Gwbc
6	GSVIVT01031381001	Gwbc
6	GSVIVT01031505001	F
6	GSVIVT01031516001	Gwbc
6	GSVIVT01031528001	Gwbc
6	GSVIVT01031529001	Gwbc
6	GSVIVT01036093001	B
6	GSVIVT01036183001	Gwbc
6	GSVIVT01036184001	Gpdr
6	GSVIVT01037274001	Gwbc
6	GSVIVT01037566001	Gwbc
7	GSVIVT01003413001	Gwbc
7	GSVIVT01022235001	F
7	GSVIVT01022346001	Gwbc
7	GSVIVT01027990001	C
7	GSVIVT01028206001	Gwbc
7	GSVIVT01028207001	Gwbc
7	GSVIVT01028216001	Gwbc
7	GSVIVT01028218001	Gwbc
7	GSVIVT01028256001	B
7	GSVIVT01028360001	I
7	GSVIVT01028440001	C
7	GSVIVT01028457001	C
7	GSVIVT01028458001	C
7	GSVIVT01028459001	C
8	GSVIVT01022526001	Gwbc
8	GSVIVT01025582001	Gwbc
8	GSVIVT01025712001	Gwbc
8	GSVIVT01033258001	A
8	GSVIVT01033294001	I
8	GSVIVT01033645001	B
8	GSVIVT01033804001	Gpdr
8	GSVIVT01033860001	B
9	GSVIVT01015960001	C
9	GSVIVT01015962001	C
9	GSVIVT01016021001	F
9	GSVIVT01016706001	B
9	GSVIVT01016879001	C
9	GSVIVT01016880001	C
9	GSVIVT01016991001	Gpdr
9	GSVIVT01016992001	Gwbc
9	GSVIVT01016993001	Gwbc
9	GSVIVT01016994001	Gwbc
9	GSVIVT01016998001	Gpdr
9	GSVIVT01016999001	Gpdr
9	GSVIVT01017184001	Gpdr
9	GSVIVT01017185001	Gpdr
9	GSVIVT01017186001	Gwbc
9	GSVIVT01017187001	Gpdr
9	GSVIVT01017188001	Gpdr
9	GSVIVT01017189001	Gwbc
9	GSVIVT01017190001	Gwbc
9	GSVIVT01017191001	Gwbc
9	GSVIVT01017193001	Gpdr
9	GSVIVT01017194001	Gwbc
9	GSVIVT01017195001	Gpdr
9	GSVIVT01017196001	Gpdr
9	GSVIVT01017197001	Gpdr
9	GSVIVT01017198001	Gpdr
9	GSVIVT01017199001	Gwbc
9	GSVIVT01017200001	Gwbc
9	GSVIVT01017201001	Gpdr
9	GSVIVT01017202001	Gpdr
9	GSVIVT01017204001	Gpdr
9	GSVIVT01017336001	Gwbc
9	GSVIVT01017337001	Gwbc
10	GSVIVT01012742001	I
10	GSVIVT01021365001	B
10	GSVIVT01021366001	B
10	GSVIVT01021466001	C
10	GSVIVT01021589001	C
10	GSVIVT01021590001	C
10	GSVIVT01021591001	C
10	GSVIVT01021593001	C
10	GSVIVT01021594001	C
10	GSVIVT01021595001	C
10	GSVIVT01037976001	C
11	GSVIVT01015306001	B
11	GSVIVT01015456001	Gwbc
11	GSVIVT01015461001	Gpdr
11	GSVIVT01029255001	I
12	GSVIVT01020687001	Gwbc
12	GSVIVT01029736001	A
12	GSVIVT01029737001	A
12	GSVIVT01030010001	Gwbc
13	GSVIVT01010674001	F
13	GSVIVT01016240001	Gwbc
13	GSVIVT01016617001	B
13	GSVIVT01032625001	Gwbc
13	GSVIVT01034741001	Gpdr
13	GSVIVT01034745001	Gpdr
13	GSVIVT01034746001	Gpdr
13	GSVIVT01034748001	Gpdr
13	GSVIVT01036588001	I
14	GSVIVT01011381001	B
14	GSVIVT01021988001	Gwbc
14	GSVIVT01031286001	I
14	GSVIVT01031314001	Gpdr
14	GSVIVT01032404001	B
14	GSVIVT01032575001	B
14	GSVIVT01032577001	B
14	GSVIVT01032578001	B
14	GSVIVT01032898001	B
14	GSVIVT01033060001	I
15	GSVIVT01018403001	C
15	GSVIVT01019300001	F
15	GSVIVT01026677001	C
16	GSVIVT01010634001	B
16	GSVIVT01024228001	Gwbc
16	GSVIVT01028722001	C
16	GSVIVT01028744001	C
16	GSVIVT01028809001	Gwbc
16	GSVIVT01038687001	B
17	GSVIVT01007586001	B
17	GSVIVT01008040001	A
17	GSVIVT01008042001	A
17	GSVIVT01008121001	B
17	GSVIVT01008456001	Gwbc
18	GSVIVT01001660001	Gwbc
18	GSVIVT01001694001	F
18	GSVIVT01009510001	Gwbc
18	GSVIVT01009946001	B
18	GSVIVT01025896001	A
18	GSVIVT01025902001	A
18	GSVIVT01025904001	A
18	GSVIVT01034463001	Gwbc
18	GSVIVT01034568001	Gwbc
18	GSVIVT01034906001	F
19	GSVIVT01014222001	Gwbc
19	GSVIVT01014402001	Gwbc
19	GSVIVT01014625001	B
19	GSVIVT01014628001	C
19	GSVIVT01014629001	C
19	GSVIVT01014631001	C
19	GSVIVT01014632001	C
19	GSVIVT01014633001	C
19	GSVIVT01014733001	Gwbc
19	GSVIVT01036685001	D
19	GSVIVT01036799001	B
19	GSVIVT01036801001	B
19	GSVIVT01037789001	C
Un	GSVIVT01002136001	Gwbc
Un	GSVIVT01002139001	Gwbc
Un	GSVIVT01002319001	Gwbc
Un	GSVIVT01002663001	Gwbc
Un	GSVIVT01002949001	Gwbc
Un	GSVIVT01003781001	C
Un	GSVIVT01003847001	Gwbc
Un	GSVIVT01004975001	I
Un	GSVIVT01005757001	B
Un	GSVIVT01006613001	B
Un	GSVIVT01006767001	Gwbc

## Sheet: V. carteri
ID_gene	Subfamily
Vocar20001201m	A
Vocar20003346m	A
Vocar20009458m	A
Vocar20013035m	A
Vocar20013133m	A
Vocar20014407m	A
Vocar20001596m	B
Vocar20007460m	B
Vocar20007493m	B
Vocar20008761m	B
Vocar20009582m	B
Vocar20009751m	B
Vocar20011577m	B
Vocar20012360m	B
Vocar20014759m	B
Vocar20015130m	B
Vocar20004685m	C
Vocar20005984m	C
Vocar20005985m	C
Vocar20007971m	C
Vocar20014332m	C
Vocar20014894m	C
Vocar20006255m	D
Vocar20007372m	D
Vocar20009193m	D
Vocar20004039m	E
Vocar20014687m	F
Vocar20014670m	F
Vocar20013543m	F
Vocar20012474m	F
Vocar20008959m	F
Vocar20007398m	F
Vocar20007171m	F
Vocar20006542m	F
Vocar20003290m	F
Vocar20002744m	F
Vocar20002123m	F
Vocar20002122m	F
Vocar20001791m	F
Vocar20001151m	F
Vocar20014808m	G
Vocar20014586m	G
Vocar20012793m	G
Vocar20012483m	G
Vocar20012479m	G
Vocar20012308m	G
Vocar20011822m	G
Vocar20010677m	G
Vocar20007081m	G
Vocar20006557m	G
Vocar20006124m	G
Vocar20005810m	G
Vocar20005809m	G
Vocar20005367m	G
Vocar20005356m	G
Vocar20004001m	G
Vocar20003989m	G
Vocar20002064m	G
Vocar20002062m	G
Vocar20002012m	G
Vocar20001307m	G
Vocar20014169m	I
Vocar20013976m	I
Vocar20012362m	I
Vocar20011754m	I
Vocar20011610m	I
Vocar20010830m	I
Vocar20009593m	I
Vocar20007956m	I
Vocar20005051m	I
Vocar20005013m	I
Vocar20004173m	I
Vocar20002667m	I
Vocar20002529m	I
Vocar20001514m	I
Vocar20001513m	I

## Sheet: S. cerevisiae
ID_gene	Subfamily
YLR188W	B
YKL209C	B
YMR301C	B
YPL270W	B
YDR135C	C
YGR281C	C
YKR103W	C
YHL035C	C
YKR104W	C
YLL048C	C
YLL015W	C
YPL147W	D
YKL188C	D
YDR091C	E
YDR061W	F
YER036C	F
YFR009W	F
YLR249W	F
YNL014W	F
YPL226W	F
YCR011C	G
YDR011W	G
YDR406W	G
YIL013C	G
YNR070W	G
YOL075C	G
YOR011W	G
YOR153W	G
YOR328W	G
YPL058C	G
YFL028C	I
