# Supplementary material for: Genetic variability and evolutionary diversification of membrane ABC transporters in plants
Source: BMC Plant Biol. 2015 Feb 13;15:51. doi: 10.1186/s12870-014-0323-2 (PMC4358917; doi:10.1186/s12870-014-0323-2)
Supplement: Additional file 3: — Sequences of ABC transporters annotated in FASTA format. All identified of ABC transporter members are included in this file. [file 12870_2014_323_MOESM3_ESM.zip]

Archive with 1 entries (1 files):
- 8022153471380491_add12.fasta
