# Supplementary material for: Genetic variability and evolutionary diversification of membrane ABC transporters in plants
Source: BMC Plant Biol. 2015 Feb 13;15:51. doi: 10.1186/s12870-014-0323-2 (PMC4358917; doi:10.1186/s12870-014-0323-2)
Supplement: Additional file 16: Table S3. — Expression levels of tomato ABC genes involved in recent duplication events. For each gene ID are reported: phylogenetic clade name of gene duplication event (GDE); expression values (TPM) from root, leaf, bud, flower and 3cm_fruit and ABC subfamily. [file 12870_2014_323_MOESM16_ESM.xlsx]

## Sheet: Table S3
Gene ID	GDE_Clade	Bud	Flower	Leaf	Root	Fruit_3cm	Subfamily
Solyc02g071340.1.1	TD4	0	1.5	3	4	1.5	B
Solyc02g071350.2.1	TD4	1	1.9	0.8	1.8	0.3	B
Solyc03g113040.2.1	TD11	0.9	2.3	4	10.9	1.3	A
Solyc03g113060.2.1	TD11	8.5	3.8	41.1	12.4	16.6	A
Solyc04g010200.1.1	TD7	5.4	24.5	1	0.3	0.9	Gwbc
Solyc04g010210.1.1	TD7	4.4	2.4	0.1	0.6	5	Gwbc
Solyc05g053570.2.1	BD1	2.1	3.5	3.4	10.2	5.8	Gpdr
Solyc05g053590.2.1	BD1	6.6	9.3	13.3	50.1	31.5	Gpdr
Solyc05g053600.2.1	BD1	1.8	7.7	2.4	9.8	4.4	Gpdr
Solyc06g009280.1.1	TD2	0.5	5.5	4.1	5.6	4	B
Solyc06g009290.2.1	TD2	6.5	0.8	2	47.3	1.8	B
Solyc06g072090.1.1	TD10	4.5	0	0.5	0	0	Gwbc
Solyc06g072100.1.1	TD10	2	2.5	2.5	0.5	0	Gwbc
Solyc07g053300.1.1	TD6	0.5	2.5	0	1.1	0	Gwbc
Solyc07g062630.1.1	TD6	0.2	2.6	2.6	0.3	0.1	Gwbc
Solyc08g005580.2.1	TD8	1	3.4	4.3	3.4	0.3	Gwbc
Solyc08g067610.2.1	TD13	0.4	0.9	0.6	40.8	0.5	Gpdr
Solyc08g067620.2.1	TD13	0.6	0.2	2.1	18.5	8	Gpdr
Solyc08g075430.2.1	TD8	14.8	41.1	2.7	37.7	12	Gwbc
Solyc10g019270.1.1	TD5	0	0	0	0	0	C
Solyc10g024420.1.1	TD5	0.2	0.2	2.2	1	5.5	C
Solyc11g007280.1.1	TD12	2	0	3	0	0	Gpdr
Solyc11g007290.1.1	TD12	0.2	1	0	0	0	Gpdr
Solyc11g067300.1.1	TD3	0.4	0.2	0.2	3.2	1.8	B
Solyc11g067310.1.1	TD3	1	0	0	0.6	0	B
Solyc12g013630.1.1	TD9	12.4	0	0	0	0	Gwbc
Solyc12g013640.1.1	TD9	0.2	0	0	0	0	Gwbc
Solyc12g098210.1.1	BD2	2	2	1	0.6	2.5	Gpdr
Solyc12g098840.1.1	TD1	1	1.5	1.5	25.4	0	B
Solyc12g098870.1.1	TD1	5.5	0	0	2.9	1.5	B
Solyc12g100180.1.1	BD2	42.5	57.2	6.6	0.3	0.2	Gpdr
Solyc12g100190.1.1	BD2	9.2	13.5	1.6	0.1	7	Gpdr
